# Supplementary material for: Impact of AlphaFold on structure prediction of protein complexes: The CASP15‐CAPRI experiment
Source: Proteins. 2023 Oct 31;91(12):1658–83. doi: 10.1002/prot.26609 (PMC10841881; doi:10.1002/prot.26609)
Supplement: Supplementary file 2 — Table S5: [file PROT-91-1658-s001.ods]

## Sheet: Sheet1
CAPRI ID	CASP ID	AU	Stoichiometry	Interfaces	Kingdom	Organism	PDB	Source and Resolution	UniProt ID	Protein name	Residues	BSA	AF (PDB) rms	Best top-1 DockQ	Best DockQ Avg +StdDev	#groups	Top-1 performance	Top-5 performance	#scorer groups	S Top-1 performance	S Top-5 performance	S Top-10 performance	# scorer models	scorer quality content	# uploaded models	uploader quality content		Description
	Targets with one interface (A2) and no intertwining
T198	T1123	T198	A2	1	Viruses	Astrovirus MLB1	7UZT	X; 1.86	B6UYJ1	Capsid polyprotein VP90	266	1570	6.48	**	0.285 +0.206	60	21/14**	30/19**	15	5/4**	6/5**	7/6**	135	29/22**	1110	36/11**
T201	T1132	T201	A2	1	Bacteria	Pseudomonas aeruginosa		X; 2.00	A0A072ZNL3	Antibiotic biosynthesis monooxygenase	102	1125	1.12 (2OMO)	***	0.940 +0.072	58	42/36***/4**	54/52***/1**	15	9/4***/4**	14/11***/2**	15/13***	110	100/65***/28**	992	538/417***/109**
T211	T1153	T211	A2	1	Eukaryotes	Homo sapiens		X; 2.00	Q7L9B9	Endonuclease/exonuclease/phosphatase family domain-containing protein 1	299	550	0.38	***	0.666 +0.285	58	39/12***/27**	48/25***/21**	15	3**	9/2***/5**	9/3***/5**	135	22/3***/14**	1111	138/30***/61**
T225	T1178	T225	A2	1	Viruses	Human astrovirus VA1		X; 2.73	unannotated		306	3715	0.78	***	0.611 +0.179	66	51/9***/40**	57/9***/45**	15	12/1***/10**	13/4***/9**	14/4***/10**	130	107/5***/97**	1106	330/2***/249**
T226	T1179	T226	A2	1	Viruses	Murine astrovirus		X; 1.75	unannotated		261	1830	1.08	***	0.377 +0.205	66	29/2***/5**	48/2***/6**	15	6	12	12/3**	132	40/3**	1070	133/1**
T229	T1187	T229	A2	1	Eukaryotes	Nicotiana		X; 2.0	Q94EW1	Nictaba	166	935	0.57	***	0.252 +0.356	71	7/3***/4**	16/14***/1**	15	0	1	1	135	1	1151	57/1***/2**
	Targets with one interface (A2/A3) and intertwining
T192	T1109	T192	A2	1	Bacteria	Ralstonia solanacearum		X; 1.00	Q8XYF6:D180A	Putative transcription regulator protein	227	2100	1.02 (3MGK)	***	0.758 +0.174	60	53/38***/14**	54/45***/9**	15	14/12***/2**	15/13***/2**	15/13***/2**	135	114/70***/37**	1009	544/160***/274**
T193	T1110	T193	A2	1	Bacteria	Ralstonia solanacearum		X; 0.74	Q8XYF6	Putative transcription regulator protein	227	2265	1.36 (3MGK)	***	0.919 +0.066	60	56/51***/4**	56/53***/3**	15	14/9***/3**	15***	15***	135	118/90***/23**	1007	572/307***/243**
T194	T1113	T194	A2	1	Viruses	Pseudomonas phage PA1C		X; 2.63	A0A4D6BFJ2	Uncharacterized protein	193	2750	8.9	**	0.692 +0.110	62	55/46**	57/1***/54**	15	13/12**	13**	13**	135	111/90**	995	243/274**
T197	T1121	T197	A2	1	Bacteria	Pseudomonas aeruginosa PA14	7TIL	EM; 3.7	A0A0H2ZM47	DUF3322 and DUF2220 domain-containing protein	381	1420	11.79	*	0.197 +0.092	58	3	7	15	0	1	3	135	9	1040	39
T199	T1127	T199	A2	1	Eukaryotes	Arabidopsis thaliana		X; 1.35	Q9ZV05	L-ornithing N5-acetyltransferase NATA1	211	3355	1.08 (2FE7)	***	0.882 +0.069	69	65/54***/9**	65/57***/8**	15	13/7***/4**	14/12***/2**	15/13***/2**	135	106/34***/49**	1088	410/152***/198**
T213	T1160	T213	A2	1				X; 1.35	designed		48	1080	Not available	0	0.199 +0.121	64	0	3**	15	0	0	0	135	0	1023	2**
T214	T1161	T214	A2	1				X; 1.30	designed		48	1845	Not available	**	0.340 +0.176	64	2/1**	10/4***/3**	15	2/1**	5/1***/3**	6/1***/4**	135	10/1***/6**	1024	25/2***/4**
T222	T1173	T222	A3	1	Bacteria	Bdellovibrio bacteriovorus		X; 2.40	Q6MNC5	Cell wall surface anchor family protein	204	2015	3.49	***	0.603 +0.244	71	42/17***/19**	56/21***/25**	15	9/1***/3**	13/6***/6**	13/7***/5**	132	93/22***/49**	1028	162/10***/63**
T223	T1174	T223	A3	1	Bacteria	Bdellovibrio bacteriovorus		X; 2.50	Q6ML84	Uncharacterized protein	338	5715	2.55	**	0.425 +0.096	69	30/2**	48/2**	15	4	11	11	132	34	786	50
T224	T1176	T224	A2	1	Bacteria	Clostridioides difficile		X; 2.00	unannotated	Hypothetical protein	170	5700	0.81	0	0.029 +0.021	63	0	0	15	0	0	0	133	0	969	0
T227	T1181	T227	A3	1	Viruses	Gamaleyavirus G7C		X; 2.30	G0XNW6	Tail fiber protein	688	4940	1.14	***	0.476 + 0.223	70	45/2***/29**	53/3***/31**	15	9**	13/11**	14/1***/11**	126	80/1***/70**	967	159/1***/83**
	Hetero-targets with one interface (A1B1)
T191	H1106	T191	AB	1	Bacteria	Yersinia enterocolitica	7QII	X; 1.92	P0C2N4, P61417	Yop proteins translocation protein; Chaperone protein	122, 114	1440	8.74, 0.56	***	0.735 +0.227	79	68/34***/34**	70/48***/21**	No scoring						984	359/94***/238**
T200	H1129	T200	AB	1	Viruses	Escherichia virus T5	8A8C	EM; 3.1	P06971, P23207	Ferrichrome outer membrane transporter/phage receptor; Receptor-binding protein pb5	747, 640	2040	0.35 (4CU4), 1.83	***	0.184 +0.171	71	10/4***	20/5***	14	4/1***/1**	10/7***	12/8***/1**	130	33/8***/3**	1189	81/1***/1**
T202	H1134	T202	AB	1	Bacteria	Enterobacter cloacae	7UBZ	X; 1.75	A0A0H3CKN4, A0A0M7ENE2	Ankyrin repeat domain-containing protein; Phospholipase	230, 313	2000	3.93 (6MOK), 5.37	***	0.608 +0.246	76	60/11***/46**	63/22***/39**	15	12/1***/1**	14/5***/9**	14/7***/7**	135	103/8***/90**	1059	307/4***/265**		Chymotrypsin digested toxin/immunity complex for a T6SS lipase effector
T210	H1151	T210	AB	1	Bacteria	Mycobacterium tubercolusis		X; 1.80	P9WGI1, P9WF37	RNA polymerase sigma factor SigA; Probably transcriptional regulator WhiB6	112, 116	740	1.18 (7KUG)	***	0.816 +0.235	77	66/57***/6**	68/63***/5**	15	11/4***/6**	12/8***/4**	14/9***/4**	135	84/30***/41**	1105	394/212***/112**
T212	H1157	T212	AB	1	Eukaryotes	Thermochaetoides thermophila		EM; 3.3+	G0SCX7, G0SGS2	Alpha-1,2-mannosidase; Protein disulphide-isomerase	1029, 495	2250	0.89, 7.93	**	0.562 +0.157	73	59/53**	63/61**	15	12**	14**	14**	135	100/78**	1089	413/306**
	Targets with one interface (A1B1 or A:HL): nanobodies and antibodies
T205	H1140	T205	AB	1	Eukaryotes	Mus musculus		X; 2.75	P16330	2',3'-cyclic-nucleotide 3'-phosphodiesterase	219, 132	775	0.54 (5AE0)	**	0.093 +0.137	80	6/2**	7/2**	15	0	1**	1**	135	1**	1379	24/4**
T206	H1141	T206	AB	1	Eukaryotes	Mus musculus		X; 2.50	P16330	2',3'-cyclic-nucleotide 3'-phosphodiesterase	219, 127	925	0.54 (5AE0)	***	0.175 +0.242	78	8/3***/5**	12/4***/7**	15	1***	1***	1***	135	2/1***	1332	27/1***/12**
T207	H1142	T207	AB	1	Eukaryotes	Mus musculus		X; 1.73	P16330	2',3'-cyclic-nucleotide 3'-phosphodiesterase	219, 128	585	0.54 (5AE0)	0	0.035 +0.056	77	0	1	15	0	0	0	135	0	1270	2
T208	H1143	T208	AB	1	Eukaryotes	Mus musculus		X; 2.55	P16330	2',3'-cyclic-nucleotide 3'-phosphodiesterase	219, 131	770	0.54 (5AE0)	***	0.662 +0.321	76	52/35***/9**	57/47***/6**	15	2***	6/2***/2**	11/3***/4**	135	19/9***/5**	1072	231/70***/106**
T209	H1144	T209	AB	1	Eukaryotes	Mus musculus		X; 1.50	P16330	2',3'-cyclic-nucleotide 3'-phosphodiesterase	219, 122	895	0.54 (5AE0)	***	0.167 +0.238	77	7/4***	14/6***/5**	15	0	2**	4**	135	5**	1185	23/5**
T216	H1166	T216	AHL	1	Eukaryotes / Viruses	Homo sapiens; SARS-CoV-2	7SUE	X; 2.90	P0DTC9	S24-188 Fab; Nucleoprotein	216, 231, 130	1690	0.6 (7N0R)	0	0.101 + 0.045	72	0	0	15	0	0	0	135	0	1228	0		Human Fab S24-188 in complex with the N-terminal Domain of Nucleocapsid protein from SARS CoV-2
T217	H1167	T217	AHL	1	Eukaryotes / Viruses	Homo sapiens; SARS-CoV-2	7STS	X; 2.16	P0DTC9	S24-188 Fab; Nucleoprotein	212, 218, 130	1600	0.6 (7N0R)	0	0.066 +0.023	76	0	0	15	0	1	1	135	1	1247	2		Human Fab S24-188 in complex with the N-terminal Domain of Nucleocapsid protein from SARS CoV-2
T218	H1168	T218	AHL	1	Eukaryotes / Viruses	Homo sapiens; SARS-CoV-2	7STR	X; 1.50	P0DTC9	S24-188 Fab; Nucleoprotein	215, 222, 130	1820	0.6 (7N0R)	***	0.559 +0.229	76	58/55**	60/2***/55**	15	8/7**	12/11**	13/11**	135	53/39**	1254	201/134**		Human Fab S24-188 in complex with the N-terminal Domain of Nucleocapsid protein from SARS CoV-2
	Large assemblies
T195	T1115	T195	A16	1	Eukaryotes	Homo sapiens		EM; 2.80	P27105	Stomatin	288	3350	7.98	**	0.345 +0.246	54	19/8**	25/12**	15	12/3**	13/5**	13/8**	134	110/31**	799	266/50**
T203	H1135		A9B3	4	Eukaryotes	Homo sapiens		X; unknown	O94901, Q12912	SUN domain-containing protein 1; Inositol 1,4,5-triphosphate receptor associated 2	195, 25
		AU203.1	A3B1	3					O94901, Q12912		195, 25	1100, 850, 750	3.93 (6R2I)	***	0.437 +0.164	75	53/10***/1**	67/12***/1**	15	12	15	15	111	103	156	137
		AU203.2	A2	1					O94901		195	500		**	0.351 +0.086	71	7/3**	16/4**	15	4/1**	8/1**	10/2**	126	16/6**	175	28/1**
T204	H1137		ABCDEFG2IJ	8				EM; 3.10	unannotated		409, 343, 524, 547, 390, 518, 653, 266, 289		Not available
		AU204.1	ABCDEF	2								6500, 2750		**	0.361 +0.200	62	21/3**	22/5**	15	13	14	14/2**	132	127/10**	434	159/24**
		AU204.2	A'6G2IJ	6								1500, 1500, 750, 2250, 750, 1000		**	0.375 +0.205	61	32/8**	38/14**	15	13/11**	14/12**	15/13**	118	117/94**	406	183/156**
T219	T1170		A6	3	Bacteria	Streptococcus thermophilus	7PBR	EM; 3.3	Q5M2B1	RuvB	318	1900																RuvAB branch migration motor complexed to the Holliday junction
T220	H1171		A6B1	4	Bacteria	Streptococcus thermophilus; Salmonella typhimurium	7PBL	EM; 3.3	Q5M2B1, P66746	RuvB, RuvA	318, 48	1900, 680																RuvAB branch migration motor complexed to the Holliday junction
T221	H1172		A6B2	4	Bacteria	Streptococcus thermophilus; Salmonella typhimurium	7PBP	EM; 3.3	Q5M2B1, P66746	RuvB, RuvA	318, 48	1900, 640																RuvAB branch migration motor complexed to the Holliday junction
		AU219	A2	1					Q5M2B1		318	1900	1.30 (3PFI)	**	0.608 +0.112	75	65/61**	67/65**	15	13**	14**	14**	135	100/88**	882	307/190**
		AU220	AB	1					Q5M2B1, P66746		318, 48	650	0.82	***	0.546 +0.231	63	51/15***/21**	54/18***/24**	15	12/1***/8**	12/3***/8**	13/3***/8**	90	50/2***/22**	850	370/190**
T230	T1192	T230	A10	1	Eukaryotes	Homo sapiens		EM; 2.3	P43351	DNA repair protein RAD52 homolog	418	2225	0.78	***	0.753 +0.266	58	40/36***/4**	45/40***/4**	15	14/2***/12**	14/9***/5**	15/12***/3**	126	111/45***/64**	662	342/100***/218**
													rms to best template (AF or PDB)		colors following thresholds in dockq paper	CAPRI and CASP without overlap						boldface if all groups had acceptable+
	Table S5 - CASP15/CAPRI Target Master Table
